# Supplementary material for: Inter-Specific Genetic Exchange Despite Strong Divergence in Deep-Sea Hydrothermal Vent Gastropods of the Genus Alviniconcha
Source: Genes (Basel). 2022 May 31;13(6):985. doi: 10.3390/genes13060985 (PMC9223106; doi:10.3390/genes13060985)
Supplement: Supplementary file 1 [file genes-13-00985-s001.zip]

Archive with 1 entries (1 files):
- genes-1614743-supplementary.pdf
